# Supplementary material for: Formation of Multicolor Nanogels Based on Cationic Polyfluorenes and Poly(methyl vinyl ether-alt-maleic monoethyl ester): Potential Use as pH-Responsive Fluorescent Drug Carriers
Source: Int J Mol Sci. 2021 Sep 4;22(17):9607. doi: 10.3390/ijms22179607 (PMC8431760; doi:10.3390/ijms22179607)
Supplement: Supplementary file 1 [file ijms-22-09607-s001.zip]

Archive with 1 entries (1 files):
- ijms-1355155-supplementary.pdf
